# Supplementary material for: Joint modeling of effect sizes for two correlated traits: Characterizing trait properties to enhance polygenic risk prediction
Source: PLoS Genet. 2026 Jan 26;22(1):e1012026. doi: 10.1371/journal.pgen.1012026 (PMC12858075; doi:10.1371/journal.pgen.1012026)
Supplement: S1 Table — (XLSX) [file pgen.1012026.s012.xlsx]

## Sheet: S1 Table 
S1 Table. Sample sizes of testing and validation datasets when two traits in a trait pair have no sample overlaps.
Trait	Validation dataset 1	Validation dataset 2	Validation dataset 3	Testing dataset
Waist circumstance	1638	5236	8058	61039
Hip circumstance	1638	5236	8053	61034
T2D	1261	4155	6341	51489
Weight	1637	5233	8038	60975
Leg fat-free mass	1618	5155	7931	60073
WHR	1638	5235	8053	61027
