# Supplementary material for: Joint modeling of effect sizes for two correlated traits: Characterizing trait properties to enhance polygenic risk prediction
Source: PLoS Genet. 2026 Jan 26;22(1):e1012026. doi: 10.1371/journal.pgen.1012026 (PMC12858075; doi:10.1371/journal.pgen.1012026)
Supplement: S4 Table — (XLSX) [file pgen.1012026.s015.xlsx]

## Sheet: S4 Table 
S4 Table. Simulation results when there is no sample overlap with 20,000 sample sizes for both traits.
Methods	R_share2=0.5		R_share2=0.7		R_share2=0.9
	Trait1 (h2=0.15)	Trait2 (h2=0.3)	Trait1 (h2=0.15)	Trait2 (h2=0.3)	Trait1 (h2=0.15)	Trait2 (h2=0.3)
PleioSDPR_single	0.066	0.177	0.076	0.181	0.079	0.185
SDPRx_single	0.064	0.176	0.071	0.178	0.072	0.18
mtPGS_single	0.064	0.172	0.07	0.177	0.075	0.177
PRScsx_single	0.063	0.17	0.069	0.171	0.073	0.174
PRScs_single	0.057	0.164	0.063	0.165	0.064	0.166
LDpred2_single	0.061	0.171	0.066	0.175	0.068	0.174
ShaPRS_single	0.062	0.17	0.07	0.172	0.076	0.177
MTAG_single	0.059	0.165	0.066	0.166	0.07	0.17
PleioSDPR_mul	0.066	0.177	0.076	0.181	0.08	0.185
SDPRx_mul	0.066	0.177	0.075	0.181	0.079	0.185
mtPGS_mul	0.063	0.172	0.071	0.178	0.076	0.177
PRScsx_mul	0.065	0.175	0.072	0.179	0.079	0.182
PRScs_mul	0.064	0.175	0.072	0.179	0.078	0.181
LDpred2_mul	0.064	0.173	0.071	0.178	0.076	0.18
ShaPRS_mul	0.064	0.173	0.071	0.178	0.078	0.18
MTAG_mul	0.064	0.175	0.071	0.18	0.078	0.181
The results are the mean value of R-sqared across ten simulations for each senario.
