# Supplementary material for: Joint modeling of effect sizes for two correlated traits: Characterizing trait properties to enhance polygenic risk prediction
Source: PLoS Genet. 2026 Jan 26;22(1):e1012026. doi: 10.1371/journal.pgen.1012026 (PMC12858075; doi:10.1371/journal.pgen.1012026)
Supplement: S5 Table — (XLSX) [file pgen.1012026.s016.xlsx]

## Sheet: S5 Table 
S5 Table. Simulation results when there is partial sample overlap with 20,000 sample sizes for both traits.
Methods	R_share2=0.5		R_share2=0.7		R_share2=0.9
	Trait1 (h2=0.15)	Trait2 (h2=0.3)	Trait1 (h2=0.15)	Trait2 (h2=0.3)	Trait1 (h2=0.15)	Trait2 (h2=0.3)
PleioSDPR_single	0.07	0.177	0.071	0.172	0.079	0.177
SDPRx_single	0.07	0.179	0.071	0.171	0.075	0.179
mtPGS_single	0.066	0.172	0.069	0.166	0.075	0.173
PRScsx_single	0.067	0.171	0.071	0.166	0.077	0.173
PRScs_single	0.061	0.167	0.064	0.161	0.068	0.168
LDpred2_single	0.068	0.175	0.068	0.167	0.072	0.173
ShaPRS_single	0.066	0.168	0.068	0.163	0.078	0.172
MTAG_single	0.063	0.164	0.065	0.161	0.073	0.165
PleioSDPR_mul	0.07	0.179	0.071	0.173	0.08	0.178
SDPRx_mul	0.071	0.179	0.073	0.172	0.081	0.18
mtPGS_mul	0.068	0.173	0.07	0.167	0.077	0.174
PRScsx_mul	0.069	0.178	0.072	0.171	0.08	0.179
PRScs_mul	0.069	0.178	0.071	0.17	0.079	0.178
LDpred2_mul	0.07	0.175	0.071	0.168	0.079	0.175
ShaPRS_mul	0.067	0.176	0.069	0.169	0.079	0.176
MTAG_mul	0.069	0.177	0.07	0.169	0.079	0.178
The results are the mean value of R-sqared across ten simulations for each senario.
