# Supplementary material for: Joint modeling of effect sizes for two correlated traits: Characterizing trait properties to enhance polygenic risk prediction
Source: PLoS Genet. 2026 Jan 26;22(1):e1012026. doi: 10.1371/journal.pgen.1012026 (PMC12858075; doi:10.1371/journal.pgen.1012026)
Supplement: S6 Table — (XLSX) [file pgen.1012026.s017.xlsx]

## Sheet: S6 Table 
S6 Table. Simulation results when there is complete sample overlap with 20,000 sample sizes for both traits.
Methods	R_share2=0.5		R_share2=0.7		R_share2=0.9
	Trait1 (h2=0.15)	Trait2 (h2=0.3)	Trait1 (h2=0.15)	Trait2 (h2=0.3)	Trait1 (h2=0.15)	Trait2 (h2=0.3)
PleioSDPR_single	0.064	0.168	0.069	0.166	0.073	0.166
SDPRx_single	0.068	0.174	0.072	0.172	0.073	0.174
mtPGS_single	0.063	0.166	0.069	0.166	0.072	0.168
PRScsx_single	0.066	0.166	0.069	0.163	0.073	0.166
PRScs_single	0.059	0.164	0.063	0.159	0.065	0.161
LDpred2_single	0.064	0.169	0.067	0.167	0.07	0.17
ShaPRS_single	0.063	0.159	0.067	0.157	0.071	0.161
MTAG_single	0.06	0.162	0.064	0.155	0.067	0.157
PleioSDPR_mul	0.066	0.172	0.07	0.169	0.073	0.169
SDPRx_mul	0.068	0.174	0.073	0.172	0.076	0.174
mtPGS_mul	0.066	0.168	0.07	0.166	0.073	0.168
PRScsx_mul	0.067	0.171	0.072	0.169	0.075	0.173
PRScs_mul	0.066	0.171	0.071	0.169	0.074	0.172
LDpred2_mul	0.066	0.169	0.07	0.167	0.074	0.171
ShaPRS_mul	0.065	0.168	0.068	0.165	0.072	0.166
MTAG_mul	0.066	0.171	0.07	0.169	0.074	0.171
The results are the mean value of R-sqared across ten simulations for each senario.
