# Supplementary material for: Joint modeling of effect sizes for two correlated traits: Characterizing trait properties to enhance polygenic risk prediction
Source: PLoS Genet. 2026 Jan 26;22(1):e1012026. doi: 10.1371/journal.pgen.1012026 (PMC12858075; doi:10.1371/journal.pgen.1012026)
Supplement: S7 Table — (XLSX) [file pgen.1012026.s018.xlsx]

## Sheet: S7 Table
S7 Table. Simulation results when there is no sample overlap with 10,000 sample sizes for both traits.
Methods	R_share2=0.5		R_share2=0.7		R_share2=0.9
	Trait1 (h2=0.15)	Trait2 (h2=0.3)	Trait1 (h2=0.15)	Trait2 (h2=0.3)	Trait1 (h2=0.15)	Trait2 (h2=0.3)
PleioSDPR_single	0.056	0.139	0.057	0.139	0.064	0.14
SDPRx_single	0.055	0.137	0.052	0.137	0.059	0.133
mtPGS_single	0.056	0.138	0.06	0.138	0.064	0.141
PRScsx_single	0.055	0.13	0.05	0.129	0.058	0.125
PRScs_single	0.052	0.124	0.047	0.125	0.051	0.12
LDpred2_single	0.054	0.135	0.048	0.134	0.056	0.132
ShaPRS_single	0.054	0.129	0.053	0.13	0.061	0.131
MTAG_single	0.053	0.128	0.051	0.128	0.056	0.128
PleioSDPR_mul	0.056	0.139	0.058	0.139	0.064	0.14
SDPRx_mul	0.057	0.139	0.058	0.139	0.065	0.139
mtPGS_mul	0.057	0.139	0.062	0.138	0.067	0.141
PRScsx_mul	0.057	0.138	0.06	0.138	0.065	0.142
PRScs_mul	0.056	0.137	0.061	0.138	0.065	0.14
LDpred2_mul	0.057	0.138	0.059	0.137	0.067	0.141
ShaPRS_mul	0.056	0.134	0.06	0.137	0.065	0.139
MTAG_mul	0.056	0.138	0.061	0.138	0.065	0.141
The results are the mean value of R-sqared across ten simulations for each senario.
