# Supplementary material for: Joint modeling of effect sizes for two correlated traits: Characterizing trait properties to enhance polygenic risk prediction
Source: PLoS Genet. 2026 Jan 26;22(1):e1012026. doi: 10.1371/journal.pgen.1012026 (PMC12858075; doi:10.1371/journal.pgen.1012026)
Supplement: S8 Table — (XLSX) [file pgen.1012026.s019.xlsx]

## Sheet: S8 Table
S8 Table. Runtime of each method in one simulation.
Method	Runtime
PleioSDPR	29:14 (min:s) per chromsome
SDPRx	34:42 (min:s) per chromsome
mtPGS	00:06 (min:s)
PRScsx	03:23 (min:s) per chromsome
PRScs	02:07 (min:s) per chromsome
LDpred2	04:18 (min:s)
ShaPRS	00:08 (min:s) + PRScs runtime
MTAG	00:22 (min:s) + PRScs runtime
The above runtime is based on a single simulation under the setting with 20,000 samples for both traits.
For methods with tuning parameters the above is the runtime for one set of parameter except for LDpred2.
For runtimes labeled “per chromosome,” the value reflects the time required to process one chromosome. These steps can be parallelized across chromosomes.
